# Supplementary material for: Distribution and Speciation of Heavy Metal(loid)s in Soils under Multiple Preservative-Treated Wooden Trestles
Source: Toxics. 2023 Mar 7;11(3):249. doi: 10.3390/toxics11030249 (PMC10056422; doi:10.3390/toxics11030249)
Supplement: Supplementary file 1 [file toxics-11-00249-s001.zip]

Archive with 1 entries (1 files):
- toxics-2215816-supplementary.pdf
